# Supplementary material for: Microbial Community Affects Daqu Quality and the Production of Ethanol and Flavor Compounds in Baijiu Fermentation
Source: Foods. 2023 Aug 2;12(15):2936. doi: 10.3390/foods12152936 (PMC10418397; doi:10.3390/foods12152936)
Supplement: Supplementary file 1 [file foods-12-02936-s001.zip]

Archive with 2 entries (2 files):
- foods-2526680 - Supp Table - for publish.xlsx
- foods-2526680 - supplementary figures - for publish.pdf
