# Supplementary material for: Microbial Community Affects Daqu Quality and the Production of Ethanol and Flavor Compounds in Baijiu Fermentation
Source: Foods. 2023 Aug 2;12(15):2936. doi: 10.3390/foods12152936 (PMC10418397; doi:10.3390/foods12152936)
Supplement: Supplementary file 1 [file foods-12-02936-s001.zip › foods-2526680 - Supp Table - for publish.xlsx]

## Sheet: Tables S1
Table S1: Analysis of similarities (ANOSIM) test for differences of microbial communities in qualified (QD) and inferior (ID) Daqu and at the beginning (Day 0) and the end (Day 28) of the fermentation tests using QD and ID, respectively.
QD vs ID	R	P		QD_Day0 vs ID_Day0	R	P		QD_Day28 vs ID_Day28	R	P
16S RNA	0.5083	0.001		16S RNA	0.3106	0.002		16S RNA	0.2177	0.019
ITS	0.1523	0.089		ITS	0.1322	0.037		ITS	0.1001	0.056
Note:
P > 0.05 means statistically non-significant.

## Sheet: Table S2
Table S2: Major microbial compositions of qualified (QD) and inferior (ID) Daqu
Bacteria at the species level				Fungi at species level				Bacteria at genus level				Fungi at genus level
Samples	QD	ID		Samples	QD	ID		Samples	QD	ID		Samples	QD	ID
Staphylococcus gallinarum	28.3706	52.2125		Lichtheimia ramosa	61.2353	52.125		Staphylococcus	44.58	77.5625		Lichtheimia	62.3824	56.25
Brevibacterium iodinum	6.36082	1.97138		Pichia kudriavzevii	22.9529	25.7613		Brevibacterium	9.61059	3.85475		Pichia	23.0059	25.7987
Staphylococcus kloosii	4.51071	5.33125		Saccharomycopsis fibuligera	10.3265	9.18375		Lactobacillus	5.37	5.76		Saccharomycopsis	10.3265	9.18375
Staphylococcus saprophyticus	4.68047	4.08		Rhizopus arrhizus	1.39024	4.54459		Weissella	4.70206	2.74175		Rhizopus	1.54441	5.42206
Staphylococcus sciuri	5.17047	1.05281		Saccharomyces cerevisiae	1.50571	1.05126		Bacillus	5.2609	0.0519125		Saccharomyces	1.53518	1.06688
Bacillus licheniformis	5.00908	0.0242375		Lichtheimia ornata	0.622665	2.73264		Brachybacterium	4.93988	0.661625		Aspergillus	0.633159	1.30075
Kosakonia cowanii	1.95794	4.06262		Lichtheimia corymbifera	0.528982	1.38359		Sphingobacterium	3.49954	0.153091		Rhizomucor	0.00547059	0.825
Unassigned	1.32	3.77875		Aspergillus montevidensis	0.256426	1.10175		Lactiplantibacillus	2.37	0.73		Thermoascus	0.187429	0
Lactiplantibacillus plantarum	2.36582	0.725175		Rhizopus microsporus	0.154741	0.88275		Corynebacterium	1.59659	2.06335		Circinella	0.168824	0.0196375
Brachybacterium paraconglomeratum	2.46988	0.241675		Aspergillus flavus	0.368806	0.175662		Pantoea	2.25323	0.468025		Millerozyma	0.0659147	0.112213
Weissella confusa	1.87006	1.16387		Rhizomucor pusillus	0.00547059	0.825		Kocuria	0.970647	2.33875		Torulaspora	0.0853435	0.0194875
Staphylococcus carnosus	0.194265	4.70962		Thermoascus aurantiacus	0.187429	0		Acetobacter	1.91886	0.308736		Wickerhamomyces	0.0179559	0.001675
Others	35.7399	20.6324		Circinella muscae	0.168824	0.0196375		Enterobacter	1.81936	0.0598625		Others	0.0435171	0.00653
				Others	0.308492	0.203689		Others	11.0987	3.24071
Notes:
Unassigned, those did not match any known species.
Others, the sum of the taxa with a relative abandance < 0.1%

## Sheet: Tables S3
Table S3. Co-occurrence network properties of qualified (QD) and inferior (ID) Daqu
Bacteria				Fungi
network properties	value (QD)	value (ID)		network properties	value (QD)	value (ID)
num.edges	1398	260		num.edges	81	52
num.pos.edges	1323	235		num.pos.edges	72	47
num.neg.edges	75	25		num.neg.edges	9	5
num.vertices	242	138		num.vertices	53	47
connectance	0.0479407	0.0275045		connectance	0.0587808	0.0481036
average.degree	11.5537	3.76812		average.degree	3.0566	2.21277
average.path.length	3.92604	5.36873		average.path.length	2.83631	1.62353
diameter	10	17		diameter	7	5
edge.connectivity	0	0		edge.connectivity	0	0
clustering.coefficient	0.629166	0.56917		clustering.coefficient	0.639175	0.758621
no.clusters	6	17		no.clusters	9	12
centralization.degree	0.0765406	0.0819846		centralization.degree	0.0950653	0.0388529
centralization.betweenness	0.102888	0.103463		centralization.betweenness	0.0932823	0.00678429
centralization.closeness	0.00769219	0.00583509		centralization.closeness	0.0127096	0.002669

## Sheet: Tables S4
Table S4: Major microbial community at the beginning and end of fermentation
Bacteria at the species level								Fungi at species level								Bacteria at genus level								Fungi at genus level
SampleID	CK-Day0	QD-Day0	ID-Day0	CK-Day28	QD-Day28	ID-Day28		SampleID	CK-Day0	QD-Day0	ID-Day0	CK-Day28	QD-Day28	ID-Day28		SampleID	CK-Day0	QD-Day0	ID-Day0	CK-Day28	QD-Day28	ID-Day28		SampleID	CK-Day0	QD-Day0	ID-Day0	CK-Day28	QD-Day28	ID-Day28
Kosakonia cowanii	15.9667	23.3417	21.4417	32.1667	33.4667	21.99		Saccharomyces cerevisiae	0.676333	0.384417	0.75405	73.89	96.91	97.544		Kosakonia	22.5667	34.2917	28.2833	48.8	49.6583	32.2083		Saccharomyces	0.676333	0.384	0.748	73.9333	96.2083	97.525
Bacillus subtilis	75.8333	28.5217	43.575	4.00333	0.572417	0.962583		Lichtheimia ramosa	0.486333	72.6583	61.675	20.3	1.716	1.91975		Bacillus	76.0333	44.43	45.3833	4.01333	0.955	0.973167		Lichtheimia	0.523333	73.8417	66.8	20.3333	1.74433	2.04833
Pediococcus acidilactici	0.00559333	0.0188	0.0260967	0.0160333	20.7708	28.9275		Pichia kudriavzevii	23.2	11.83	24.5333	0.646333	0.612667	0.189883		Pediococcus	0.00783333	0.0834883	0.0685	0.564333	28.6225	38.8583		Pichia	23.2	11.8508	24.5417	0.646333	0.612667	0.189883
Unassigned	5.33333	9.82667	7.88167	14.6667	13.07	8.935		Saccharomycopsis fibuligera	75.4	12.3608	6.25917	0.369667	1.30417	0.207042		Staphylococcus	0.00222667	4.744	13.0792	0	0.0453833	0.00450833		Saccharomycopsis	75.4	12.3608	6.25917	0.369667	1.30417	0.207042
Pediococcus pentosaceus	0.00222667	0.06473	0.0424133	0.548333	7.86	9.9175		Lichtheimia ornata	0	0.369992	4.45471	0.0219333	0.0123183	0.112675		Lactobacillus	0	1.698	2.81083	0.00583333	5.78833	6.91593		Rhizopus	0.0866667	0.909	0.404575	0.129333	0.0411	0.0213092
Bacillus licheniformis	0.0930667	15.2974	0.2035	0.0494333	0.392425	0.032495		Lichtheimia corymbifera	0.0394667	0.829667	0.650408	0	0.0173225	0.01529		Weissella	0.0120633	1.82458	1.048	8.69	5.88183	2.46717		Aspergillus	0.0576667	0.247158	1.0543	0.0477667	0.00157833	0
Atlantibacter hermannii	1.72667	3.395	2.915	4.44667	4.91583	2.65608		Rhizopus arrhizus	0.0866667	0.824942	0.267967	0	0.0386183	0.0198425		Clostridium sensu stricto 12	0	0.0034	0.001755	15.5787	1.125	11.4686		Cladosporium	0	0	0.00465	1.303	0	0
Clostridium tyrobutyricum	0	0.0034	0.000821667	0.812	1.12207	11.4633		Aspergillus montevidensis	0	0.00134167	0.920567	0.0129333	0.000966667	0		Enterobacter	0.390333	3.86392	1.77075	3.60667	3.39	2.7635		Mucor	0	0.00366667	0	1.02993	0.0109617	0.00146667
Weissella confusa	0.00869667	0.630542	0.545667	8.65667	4.43833	2.26708		Aspergillus flavus	0.0576667	0.226367	0.104075	0	0.000611667	0		Klebsiella	0.192667	0.88775	0.57	1.60667	2.7325	3.45167		Thermoascus	0	0.181667	0	0	0.0706583	0
Staphylococcus gallinarum	0.0112	2.82792	6.195	0.0053	0.0511083	0.008945		Cladosporium exasperatum	0	0	0.00465	1.303	0	0		Brevibacterium	0	3.81883	3.50827	0	0.00460833	0		Alternaria	0	0	0.00263333	0.956667	0	0.00265833
Klebsiella pneumoniae	0.0869667	0.565917	0.409	1.05533	2.105	2.40008		Mucor circinelloides	0	0.00366667	0	1.02993	0.0109617	0.00146667		Streptococcus	0.01653	0.127239	0.119975	14.4467	0.217617	0.148567		Millerozyma	0.0105667	0.0207425	0.0993333	0	0	0
Streptococcus gallolyticus	0.01653	0.127239	0.119975	14.0533	0.217617	0.148567		Others	0.0217667	0.517441	0.37265	2.4338	0.0816325	0.008325		Others	0.784013	4.22655	3.35253	2.64717	1.54672	0.745687		Cryptococcus	0	0.000841667	0	0.438667	0	0
Others	0.88059	15.3914	16.6398	19.5055	11.0148	10.2651																		Others	0.0112	0.189535	0.0886583	0.874267	0.0085	0.0042
Notes:
Unassigned, those did not match any known species.
Others, the sum of the taxa with a relative abandance < 0.1%
